# Supplementary material for: Radiation Induced Upregulation of DNA Sensing Pathways is Cell-Type Dependent and Can Mediate the Off-Target Effects
Source: Cancers (Basel). 2020 Nov 13;12(11):3365. doi: 10.3390/cancers12113365 (PMC7696780; doi:10.3390/cancers12113365)
Supplement: Supplementary file 1 [file cancers-12-03365-s001.zip]

Archive with 1 entries (1 files):
- cancers-971583-supplementary.docx
